# Supplementary material for: How high-intensity sensory consumption fills up resource scarcity: The boundary condition of self-acceptance
Source: PLoS One. 2023 May 26;18(5):e0285853. doi: 10.1371/journal.pone.0285853 (PMC10218729; doi:10.1371/journal.pone.0285853)
Supplement: S1 File — (ZIP) [file pone.0285853.s001.zip]

Archive with 8 entries (7 files):
- Supporting information(Compressed ZIP)/
- Supporting information(Compressed ZIP)/S1 Appendix A.docx
- Supporting information(Compressed ZIP)/S2 Appendix B.docx
- Supporting information(Compressed ZIP)/S3 Appendix C.docx
- Supporting information(Compressed ZIP)/S4 Appendix D.docx
- Supporting information(Compressed ZIP)/S5 Appendix E.docx
- Supporting information(Compressed ZIP)/S6 Appendix F.docx
- Supporting information(Compressed ZIP)/S7 Dataset.zip
